# Supplementary material for: EpiExplorer: live exploration and global analysis of large epigenomic datasets
Source: Genome Biol. 2012 Oct 3;13(10):R96. doi: 10.1186/gb-2012-13-10-r96 (PMC3491424; doi:10.1186/gb-2012-13-10-r96)
Supplement: Additional file 2 — Table S1. [file gb-2012-13-10-r96-S2.XLS]

## Sheet: hg19
Annotation name	Annotation group	Annotation source
Active promoters (GM12878)	Chromatin state segmentation	ENCODE
Active promoters (H1-hESC)	Chromatin state segmentation	ENCODE
Active promoters (HepG2)	Chromatin state segmentation	ENCODE
Active promoters (HMEC)	Chromatin state segmentation	ENCODE
Active promoters (HSMM)	Chromatin state segmentation	ENCODE
Active promoters (HUVEC)	Chromatin state segmentation	ENCODE
Active promoters (K562)	Chromatin state segmentation	ENCODE
Active promoters (NHEK)	Chromatin state segmentation	ENCODE
Active promoters (NHLF)	Chromatin state segmentation	ENCODE
Heterochromatin (low signal) (GM12878)	Chromatin state segmentation	ENCODE
Heterochromatin (low signal) (H1-hESC)	Chromatin state segmentation	ENCODE
Heterochromatin (low signal) (HepG2)	Chromatin state segmentation	ENCODE
Heterochromatin (low signal) (HMEC)	Chromatin state segmentation	ENCODE
Heterochromatin (low signal) (HSMM)	Chromatin state segmentation	ENCODE
Heterochromatin (low signal) (HUVEC)	Chromatin state segmentation	ENCODE
Heterochromatin (low signal) (K562)	Chromatin state segmentation	ENCODE
Heterochromatin (low signal) (NHEK)	Chromatin state segmentation	ENCODE
Heterochromatin (low signal) (NHLF)	Chromatin state segmentation	ENCODE
Insulators (GM12878)	Chromatin state segmentation	ENCODE
Insulators (H1-hESC)	Chromatin state segmentation	ENCODE
Insulators (HepG2)	Chromatin state segmentation	ENCODE
Insulators (HMEC)	Chromatin state segmentation	ENCODE
Insulators (HSMM)	Chromatin state segmentation	ENCODE
Insulators (HUVEC)	Chromatin state segmentation	ENCODE
Insulators (K562)	Chromatin state segmentation	ENCODE
Insulators (NHEK)	Chromatin state segmentation	ENCODE
Insulators (NHLF)	Chromatin state segmentation	ENCODE
Poised promoters (GM12878)	Chromatin state segmentation	ENCODE
Poised promoters (H1-hESC)	Chromatin state segmentation	ENCODE
Poised promoters (HepG2)	Chromatin state segmentation	ENCODE
Poised promoters (HMEC)	Chromatin state segmentation	ENCODE
Poised promoters (HSMM)	Chromatin state segmentation	ENCODE
Poised promoters (HUVEC)	Chromatin state segmentation	ENCODE
Poised promoters (K562)	Chromatin state segmentation	ENCODE
Poised promoters (NHEK)	Chromatin state segmentation	ENCODE
Poised promoters (NHLF)	Chromatin state segmentation	ENCODE
Polycomb repressed (GM12878)	Chromatin state segmentation	ENCODE
Polycomb repressed (H1-hESC)	Chromatin state segmentation	ENCODE
Polycomb repressed (HepG2)	Chromatin state segmentation	ENCODE
Polycomb repressed (HMEC)	Chromatin state segmentation	ENCODE
Polycomb repressed (HSMM)	Chromatin state segmentation	ENCODE
Polycomb repressed (HUVEC)	Chromatin state segmentation	ENCODE
Polycomb repressed (K562)	Chromatin state segmentation	ENCODE
Polycomb repressed (NHEK)	Chromatin state segmentation	ENCODE
Polycomb repressed (NHLF)	Chromatin state segmentation	ENCODE
Repetitive \ CNV (GM12878)	Chromatin state segmentation	ENCODE
Repetitive \ CNV (H1-hESC)	Chromatin state segmentation	ENCODE
Repetitive \ CNV (HepG2)	Chromatin state segmentation	ENCODE
Repetitive \ CNV (HMEC)	Chromatin state segmentation	ENCODE
Repetitive \ CNV (HSMM)	Chromatin state segmentation	ENCODE
Repetitive \ CNV (HUVEC)	Chromatin state segmentation	ENCODE
Repetitive \ CNV (K562)	Chromatin state segmentation	ENCODE
Repetitive \ CNV (NHEK)	Chromatin state segmentation	ENCODE
Repetitive \ CNV (NHLF)	Chromatin state segmentation	ENCODE
Strong enhancers (GM12878)	Chromatin state segmentation	ENCODE
Strong enhancers (H1-hESC)	Chromatin state segmentation	ENCODE
Strong enhancers (HepG2)	Chromatin state segmentation	ENCODE
Strong enhancers (HMEC)	Chromatin state segmentation	ENCODE
Strong enhancers (HSMM)	Chromatin state segmentation	ENCODE
Strong enhancers (HUVEC)	Chromatin state segmentation	ENCODE
Strong enhancers (K562)	Chromatin state segmentation	ENCODE
Strong enhancers (NHEK)	Chromatin state segmentation	ENCODE
Strong enhancers (NHLF)	Chromatin state segmentation	ENCODE
Transcriptional elongation (GM12878)	Chromatin state segmentation	ENCODE
Transcriptional elongation (H1-hESC)	Chromatin state segmentation	ENCODE
Transcriptional elongation (HepG2)	Chromatin state segmentation	ENCODE
Transcriptional elongation (HMEC)	Chromatin state segmentation	ENCODE
Transcriptional elongation (HSMM)	Chromatin state segmentation	ENCODE
Transcriptional elongation (HUVEC)	Chromatin state segmentation	ENCODE
Transcriptional elongation (K562)	Chromatin state segmentation	ENCODE
Transcriptional elongation (NHEK)	Chromatin state segmentation	ENCODE
Transcriptional elongation (NHLF)	Chromatin state segmentation	ENCODE
Transcriptional transition (GM12878)	Chromatin state segmentation	ENCODE
Transcriptional transition (H1-hESC)	Chromatin state segmentation	ENCODE
Transcriptional transition (HepG2)	Chromatin state segmentation	ENCODE
Transcriptional transition (HMEC)	Chromatin state segmentation	ENCODE
Transcriptional transition (HSMM)	Chromatin state segmentation	ENCODE
Transcriptional transition (HUVEC)	Chromatin state segmentation	ENCODE
Transcriptional transition (K562)	Chromatin state segmentation	ENCODE
Transcriptional transition (NHEK)	Chromatin state segmentation	ENCODE
Transcriptional transition (NHLF)	Chromatin state segmentation	ENCODE
Weak enhancers (GM12878)	Chromatin state segmentation	ENCODE
Weak enhancers (H1-hESC)	Chromatin state segmentation	ENCODE
Weak enhancers (HepG2)	Chromatin state segmentation	ENCODE
Weak enhancers (HMEC)	Chromatin state segmentation	ENCODE
Weak enhancers (HSMM)	Chromatin state segmentation	ENCODE
Weak enhancers (HUVEC)	Chromatin state segmentation	ENCODE
Weak enhancers (K562)	Chromatin state segmentation	ENCODE
Weak enhancers (NHEK)	Chromatin state segmentation	ENCODE
Weak enhancers (NHLF)	Chromatin state segmentation	ENCODE
Weak promoters (GM12878)	Chromatin state segmentation	ENCODE
Weak promoters (H1-hESC)	Chromatin state segmentation	ENCODE
Weak promoters (HepG2)	Chromatin state segmentation	ENCODE
Weak promoters (HMEC)	Chromatin state segmentation	ENCODE
Weak promoters (HSMM)	Chromatin state segmentation	ENCODE
Weak promoters (HUVEC)	Chromatin state segmentation	ENCODE
Weak promoters (K562)	Chromatin state segmentation	ENCODE
Weak promoters (NHEK)	Chromatin state segmentation	ENCODE
Weak promoters (NHLF)	Chromatin state segmentation	ENCODE
Weak transcribed (GM12878)	Chromatin state segmentation	ENCODE
Weak transcribed (H1-hESC)	Chromatin state segmentation	ENCODE
Weak transcribed (HepG2)	Chromatin state segmentation	ENCODE
Weak transcribed (HMEC)	Chromatin state segmentation	ENCODE
Weak transcribed (HSMM)	Chromatin state segmentation	ENCODE
Weak transcribed (HUVEC)	Chromatin state segmentation	ENCODE
Weak transcribed (K562)	Chromatin state segmentation	ENCODE
Weak transcribed (NHEK)	Chromatin state segmentation	ENCODE
Weak transcribed (NHLF)	Chromatin state segmentation	ENCODE
Conservation, 46-way by PhastCons	Conservation	UCSC Genome Browser
CpG islands (specific)	CpG islands	UCSC Genome Browser
HMEC (RRBS)	DNA methylation	ENCODE
HSMM (RRBS)	DNA methylation	ENCODE
HepG2 (RRBS)	DNA methylation	ENCODE
H1-hESC (RRBS)	DNA methylation	ENCODE
HeLaS3 (RRBS)	DNA methylation	ENCODE
GM12878 (RRBS)	DNA methylation	ENCODE
DNA	DNA Repeats	UCSC Genome Browser
LINE	DNA Repeats	UCSC Genome Browser
Low complexity	DNA Repeats	UCSC Genome Browser
LTR	DNA Repeats	UCSC Genome Browser
rRNA	DNA Repeats	UCSC Genome Browser
Satellite	DNA Repeats	UCSC Genome Browser
Simple repeats	DNA Repeats	UCSC Genome Browser
SINE	DNA Repeats	UCSC Genome Browser
snRNA	DNA Repeats	UCSC Genome Browser
tRNA	DNA Repeats	UCSC Genome Browser
Unknown	DNA Repeats	UCSC Genome Browser
A frequency	DNA sequence	UCSC Genome Browser
A+T frequency	DNA sequence	UCSC Genome Browser
C frequency	DNA sequence	UCSC Genome Browser
C+G frequency	DNA sequence	UCSC Genome Browser
CpA frequency	DNA sequence	UCSC Genome Browser
CpA+TpG frequency	DNA sequence	UCSC Genome Browser
CpG frequency	DNA sequence	UCSC Genome Browser
G frequency	DNA sequence	UCSC Genome Browser
T frequency	DNA sequence	UCSC Genome Browser
TpG frequency	DNA sequence	UCSC Genome Browser
DNaseI (GM12878)	DNaseI hypersensitive sites	ENCODE
DNaseI (H1-hESC)	DNaseI hypersensitive sites	ENCODE
DNaseI (HelaS3)	DNaseI hypersensitive sites	ENCODE
DNaseI (HepG2)	DNaseI hypersensitive sites	ENCODE
DNaseI (HMEC)	DNaseI hypersensitive sites	ENCODE
DNaseI (HUVEC)	DNaseI hypersensitive sites	ENCODE
DNaseI (K562)	DNaseI hypersensitive sites	ENCODE
DNaseI (NHEK)	DNaseI hypersensitive sites	ENCODE
DNaseI (NHLF)	DNaseI hypersensitive sites	ENCODE
Gene bodies	Genes and annotations	UCSC Genome Browser and Ensembl
Gene exons	Genes and annotations	UCSC Genome Browser and Ensembl
Gene names and symbols	Genes and annotations	UCSC Genome Browser and Ensembl
Gene promoters (-10kb to 2kb)	Genes and annotations	UCSC Genome Browser and Ensembl
Gene promoters (-1kb to 1kb)	Genes and annotations	UCSC Genome Browser and Ensembl
Gene promoters (-5kb to 1kb)	Genes and annotations	UCSC Genome Browser and Ensembl
Gene transcription start sites	Genes and annotations	UCSC Genome Browser and Ensembl
GO annotations	Genes and annotations	UCSC Genome Browser and Ensembl
OMIM annotations	Genes and annotations	UCSC Genome Browser and Ensembl
CTCF (GM12878)	Histone modifications	ENCODE
CTCF (H1-hESC)	Histone modifications	ENCODE
CTCF (HepG2)	Histone modifications	ENCODE
CTCF (HMEC)	Histone modifications	ENCODE
CTCF (HSMM)	Histone modifications	ENCODE
CTCF (HUVEC)	Histone modifications	ENCODE
CTCF (K562)	Histone modifications	ENCODE
CTCF (NHEK)	Histone modifications	ENCODE
CTCF (NHLF)	Histone modifications	ENCODE
CTCF (Osteobl)	Histone modifications	ENCODE
CTCF (HSMMtube)	Histone modifications	ENCODE
CTCF (NHA)	Histone modifications	ENCODE
CTCF (NHDFAd)	Histone modifications	ENCODE
H2A.Z (HepG2)	Histone modifications	ENCODE
H2A.Z (Osteobl)	Histone modifications	ENCODE
H2A.Z (K562)	Histone modifications	ENCODE
H2A.Z (HSMM)	Histone modifications	ENCODE
H2A.Z (HSMMtube)	Histone modifications	ENCODE
H2A.Z (GM12878)	Histone modifications	ENCODE
H3K27ac (GM12878)	Histone modifications	ENCODE
H3K27ac (HepG2)	Histone modifications	ENCODE
H3K27ac (HMEC)	Histone modifications	ENCODE
H3K27ac (HSMM)	Histone modifications	ENCODE
H3K27ac (HUVEC)	Histone modifications	ENCODE
H3K27ac (K562)	Histone modifications	ENCODE
H3K27ac (NHEK)	Histone modifications	ENCODE
H3K27ac (NHLF)	Histone modifications	ENCODE
H3K27ac (NHDFAd)	Histone modifications	ENCODE
H3K27ac (Osteobl)	Histone modifications	ENCODE
H3K27ac (H1hESC)	Histone modifications	ENCODE
H3K27ac (HSMMtube)	Histone modifications	ENCODE
H3K27ac (NHA)	Histone modifications	ENCODE
H3K27ac (HelaS3)	Histone modifications	ENCODE
H3K27me3 (GM12878)	Histone modifications	ENCODE
H3K27me3 (H1-hESC)	Histone modifications	ENCODE
H3K27me3 (HMEC)	Histone modifications	ENCODE
H3K27me3 (HSMM)	Histone modifications	ENCODE
H3K27me3 (HUVEC)	Histone modifications	ENCODE
H3K27me3 (K562)	Histone modifications	ENCODE
H3K27me3 (NHEK)	Histone modifications	ENCODE
H3K27me3 (NHLF)	Histone modifications	ENCODE
H3K27me3 (HepG2)	Histone modifications	ENCODE
H3K27me3 (NHDFAd)	Histone modifications	ENCODE
H3K27me3 (NHA)	Histone modifications	ENCODE
H3K27me3 (HelaS3)	Histone modifications	ENCODE
H3K36me3 (GM12878)	Histone modifications	ENCODE
H3K36me3 (H1-hESC)	Histone modifications	ENCODE
H3K36me3 (HepG2)	Histone modifications	ENCODE
H3K36me3 (HMEC)	Histone modifications	ENCODE
H3K36me3 (HSMM)	Histone modifications	ENCODE
H3K36me3 (HUVEC)	Histone modifications	ENCODE
H3K36me3 (K562)	Histone modifications	ENCODE
H3K36me3 (NHEK)	Histone modifications	ENCODE
H3K36me3 (NHLF)	Histone modifications	ENCODE
H3K36me3 (NHDFAd)	Histone modifications	ENCODE
H3K36me3 (Osteobl)	Histone modifications	ENCODE
H3K36me3 (HSMMtube)	Histone modifications	ENCODE
H3K36me3 (NHA)	Histone modifications	ENCODE
H3K36me3 (HelaS3)	Histone modifications	ENCODE
H3K4me1 (GM12878)	Histone modifications	ENCODE
H3K4me1 (H1-hESC)	Histone modifications	ENCODE
H3K4me1 (HMEC)	Histone modifications	ENCODE
H3K4me1 (HSMM)	Histone modifications	ENCODE
H3K4me1 (HUVEC)	Histone modifications	ENCODE
H3K4me1 (K562)	Histone modifications	ENCODE
H3K4me1 (NHEK)	Histone modifications	ENCODE
H3K4me1 (NHLF)	Histone modifications	ENCODE
H3K4me1 (Osteobl)	Histone modifications	ENCODE
H3K4me1 (HSMMtube)	Histone modifications	ENCODE
H3K4me1 (NHA)	Histone modifications	ENCODE
H3K4me2 (GM12878)	Histone modifications	ENCODE
H3K4me2 (H1-hESC)	Histone modifications	ENCODE
H3K4me2 (HepG2)	Histone modifications	ENCODE
H3K4me2 (HMEC)	Histone modifications	ENCODE
H3K4me2 (HSMM)	Histone modifications	ENCODE
H3K4me2 (HUVEC)	Histone modifications	ENCODE
H3K4me2 (K562)	Histone modifications	ENCODE
H3K4me2 (NHEK)	Histone modifications	ENCODE
H3K4me2 (NHLF)	Histone modifications	ENCODE
H3K4me2 (HSMMtube)	Histone modifications	ENCODE
H3K4me2 (HelaS3)	Histone modifications	ENCODE
H3K4me2 (NHDFAd)	Histone modifications	ENCODE
H3K4me2 (Osteobl)	Histone modifications	ENCODE
H3K4me3 (GM12878)	Histone modifications	ENCODE
H3K4me3 (H1-hESC)	Histone modifications	ENCODE
H3K4me3 (HepG2)	Histone modifications	ENCODE
H3K4me3 (HMEC)	Histone modifications	ENCODE
H3K4me3 (HSMM)	Histone modifications	ENCODE
H3K4me3 (HUVEC)	Histone modifications	ENCODE
H3K4me3 (K562)	Histone modifications	ENCODE
H3K4me3 (NHEK)	Histone modifications	ENCODE
H3K4me3 (NHLF)	Histone modifications	ENCODE
H3K4me3 (HSMMtube)	Histone modifications	ENCODE
H3K4me3 (NHDFAd)	Histone modifications	ENCODE
H3K4me3 (HelaS3)	Histone modifications	ENCODE
H3K4me3 (NHA)	Histone modifications	ENCODE
H3K9ac (GM12878)	Histone modifications	ENCODE
H3K9ac (H1-hESC)	Histone modifications	ENCODE
H3K9ac (HepG2)	Histone modifications	ENCODE
H3K9ac (HMEC)	Histone modifications	ENCODE
H3K9ac (HSMM)	Histone modifications	ENCODE
H3K9ac (HUVEC)	Histone modifications	ENCODE
H3K9ac (K562)	Histone modifications	ENCODE
H3K9ac (NHEK)	Histone modifications	ENCODE
H3K9ac (NHLF)	Histone modifications	ENCODE
H3K9ac (HSMMtube)	Histone modifications	ENCODE
H3K9ac (HelaS3)	Histone modifications	ENCODE
H3K9ac (NHDFAd)	Histone modifications	ENCODE
H3K9me1 (HUVEC)	Histone modifications	ENCODE
H3K9me1 (K562)	Histone modifications	ENCODE
H3K9me1 (NHEK)	Histone modifications	ENCODE
H3K9me3 (GM12878)	Histone modifications	ENCODE
H3K9me3 (Osteobl)	Histone modifications	ENCODE
H3K9me3 (HSMM)	Histone modifications	ENCODE
H3K9me3 (K562)	Histone modifications	ENCODE
H3K79me2 (HepG2)	Histone modifications	ENCODE
H3K79me2 (K562)	Histone modifications	ENCODE
H3K79me2 (HSMM)	Histone modifications	ENCODE
H3K79me2 (HSMMtube)	Histone modifications	ENCODE
H3K79me2 (GM12878)	Histone modifications	ENCODE
H3K79me2 (HelaS3)	Histone modifications	ENCODE
H4K20me1 (GM12878)	Histone modifications	ENCODE
H4K20me1 (H1-hESC)	Histone modifications	ENCODE
H4K20me1 (HepG2)	Histone modifications	ENCODE
H4K20me1 (HMEC)	Histone modifications	ENCODE
H4K20me1 (HSMM)	Histone modifications	ENCODE
H4K20me1 (HUVEC)	Histone modifications	ENCODE
H4K20me1 (K562)	Histone modifications	ENCODE
H4K20me1 (NHEK)	Histone modifications	ENCODE
H4K20me1 (NHLF)	Histone modifications	ENCODE
H4K20me1 (HSMMtube)	Histone modifications	ENCODE
H4K20me1 (HelaS3)	Histone modifications	ENCODE
Pol2(b) (HUVEC)	Histone modifications	ENCODE
Pol2(b) (K562)	Histone modifications	ENCODE
Pol2(b) (HelaS3)	Histone modifications	ENCODE
Pol2(b) (NHEK)	Histone modifications	ENCODE
Lamina associated domains	Lamina associated domains	UCSC Genome Browser
MAX (K562)	Transcription factor binding sites	UCSC Genome Browser
PU.1 (GM12878)	Transcription factor binding sites	UCSC Genome Browser
PU.1 (K562)	Transcription factor binding sites	UCSC Genome Browser
Sp1 (GM12878)	Transcription factor binding sites	UCSC Genome Browser
Sp1 (H1hESC)	Transcription factor binding sites	UCSC Genome Browser
Sp1 (K562)	Transcription factor binding sites	UCSC Genome Browser
Sp1 (HepG2)	Transcription factor binding sites	UCSC Genome Browser
SRF (H1hESC)	Transcription factor binding sites	UCSC Genome Browser
SRF (K562)	Transcription factor binding sites	UCSC Genome Browser
SRF (GM12878)	Transcription factor binding sites	UCSC Genome Browser
SRF (HepG2)	Transcription factor binding sites	UCSC Genome Browser
YY1 (K562)	Transcription factor binding sites	UCSC Genome Browser
ATF3 (H1hESC)	Transcription factor binding sites	UCSC Genome Browser
ATF3 (K562)	Transcription factor binding sites	UCSC Genome Browser
ATF3 (GM12878)	Transcription factor binding sites	UCSC Genome Browser
ATF3 (HepG2)	Transcription factor binding sites	UCSC Genome Browser
BATF (GM12878)	Transcription factor binding sites	UCSC Genome Browser
BCL3 (GM12878)	Transcription factor binding sites	UCSC Genome Browser
EGR-1 (H1hESC)	Transcription factor binding sites	UCSC Genome Browser
EGR-1 (K562)	Transcription factor binding sites	UCSC Genome Browser
EGR-1 (GM12878)	Transcription factor binding sites	UCSC Genome Browser
ETS1 (GM12878)	Transcription factor binding sites	UCSC Genome Browser
ETS1 (K562)	Transcription factor binding sites	UCSC Genome Browser
GABP (H1hESC)	Transcription factor binding sites	UCSC Genome Browser
GABP (K562)	Transcription factor binding sites	UCSC Genome Browser
GABP (HeLaS3)	Transcription factor binding sites	UCSC Genome Browser
GABP (GM12878)	Transcription factor binding sites	UCSC Genome Browser
JunD (HepG2)	Transcription factor binding sites	UCSC Genome Browser
JunD (H1hESC)	Transcription factor binding sites	UCSC Genome Browser
NRSF (H1hESC)	Transcription factor binding sites	UCSC Genome Browser
NRSF (K562)	Transcription factor binding sites	UCSC Genome Browser
NRSF (HeLaS3)	Transcription factor binding sites	UCSC Genome Browser
NRSF (GM12878)	Transcription factor binding sites	UCSC Genome Browser
NRSF (HepG2)	Transcription factor binding sites	UCSC Genome Browser
P300 (H1hESC)	Transcription factor binding sites	UCSC Genome Browser
P300 (HepG2)	Transcription factor binding sites	UCSC Genome Browser
P300 (GM12878)	Transcription factor binding sites	UCSC Genome Browser
PBX3 (GM12878)	Transcription factor binding sites	UCSC Genome Browser
Pol2 (H1hESC)	Transcription factor binding sites	UCSC Genome Browser
Pol2 (K562)	Transcription factor binding sites	UCSC Genome Browser
Pol2 (HeLaS3)	Transcription factor binding sites	UCSC Genome Browser
Pol2 (GM12878)	Transcription factor binding sites	UCSC Genome Browser
Pol2 (HepG2)	Transcription factor binding sites	UCSC Genome Browser
RXRa (H1hESC)	Transcription factor binding sites	UCSC Genome Browser
RXRa (HepG2)	Transcription factor binding sites	UCSC Genome Browser
RXRa (GM12878)	Transcription factor binding sites	UCSC Genome Browser
SIX5 (H1hESC)	Transcription factor binding sites	UCSC Genome Browser
SIX5 (K562)	Transcription factor binding sites	UCSC Genome Browser
SIX5 (GM12878)	Transcription factor binding sites	UCSC Genome Browser
TAF1 (H1hESC)	Transcription factor binding sites	UCSC Genome Browser
TAF1 (K562)	Transcription factor binding sites	UCSC Genome Browser
TAF1 (HeLaS3)	Transcription factor binding sites	UCSC Genome Browser
TAF1 (GM12878)	Transcription factor binding sites	UCSC Genome Browser
TAF1 (HepG2)	Transcription factor binding sites	UCSC Genome Browser
USF1 (H1hESC)	Transcription factor binding sites	UCSC Genome Browser
USF1 (K562)	Transcription factor binding sites	UCSC Genome Browser
USF1 (GM12878)	Transcription factor binding sites	UCSC Genome Browser
USF1 (HepG2)	Transcription factor binding sites	UCSC Genome Browser
FOSL2 (HepG2)	Transcription factor binding sites	UCSC Genome Browser
MEF2A (K562)	Transcription factor binding sites	UCSC Genome Browser
MEF2A (GM12878)	Transcription factor binding sites	UCSC Genome Browser
Rad21 (H1hESC)	Transcription factor binding sites	UCSC Genome Browser
Rad21 (K562)	Transcription factor binding sites	UCSC Genome Browser
Rad21 (GM12878)	Transcription factor binding sites	UCSC Genome Browser
Rad21 (HepG2)	Transcription factor binding sites	UCSC Genome Browser
TCF12 (H1hESC)	Transcription factor binding sites	UCSC Genome Browser
TCF12 (GM12878)	Transcription factor binding sites	UCSC Genome Browser
BCL11A (H1hESC)	Transcription factor binding sites	UCSC Genome Browser
BCL11A (GM12878)	Transcription factor binding sites	UCSC Genome Browser
BCLAF1 (GM12878)	Transcription factor binding sites	UCSC Genome Browser
BCLAF1 (K562)	Transcription factor binding sites	UCSC Genome Browser
POU2F2 (GM12878)	Transcription factor binding sites	UCSC Genome Browser
ZBTB33 (K562)	Transcription factor binding sites	UCSC Genome Browser
ZBTB33 (HepG2)	Transcription factor binding sites	UCSC Genome Browser
ZBTB33 (GM12878)	Transcription factor binding sites	UCSC Genome Browser
BHLNE40 (HepG2)	Transcription factor binding sites	UCSC Genome Browser
PAX5-C19 (GM12878)	Transcription factor binding sites	UCSC Genome Browser
PAX5-C20 (GM12878)	Transcription factor binding sites	UCSC Genome Browser
Sin3Ak-20 (H1hESC)	Transcription factor binding sites	UCSC Genome Browser
Sin3Ak-20 (K562)	Transcription factor binding sites	UCSC Genome Browser
Sin3Ak-20 (HepG2)	Transcription factor binding sites	UCSC Genome Browser

## Sheet: hg18
Annotation name	Annotation group	Annotation source
Active promoters (GM12878)	Chromatin state segmentation	ENCODE
Active promoters (H1-hESC)	Chromatin state segmentation	ENCODE
Active promoters (HepG2)	Chromatin state segmentation	ENCODE
Active promoters (HMEC)	Chromatin state segmentation	ENCODE
Active promoters (HSMM)	Chromatin state segmentation	ENCODE
Active promoters (HUVEC)	Chromatin state segmentation	ENCODE
Active promoters (K562)	Chromatin state segmentation	ENCODE
Active promoters (NHEK)	Chromatin state segmentation	ENCODE
Active promoters (NHLF)	Chromatin state segmentation	ENCODE
Heterochromatin (low signal) (GM12878)	Chromatin state segmentation	ENCODE
Heterochromatin (low signal) (H1-hESC)	Chromatin state segmentation	ENCODE
Heterochromatin (low signal) (HepG2)	Chromatin state segmentation	ENCODE
Heterochromatin (low signal) (HMEC)	Chromatin state segmentation	ENCODE
Heterochromatin (low signal) (HSMM)	Chromatin state segmentation	ENCODE
Heterochromatin (low signal) (HUVEC)	Chromatin state segmentation	ENCODE
Heterochromatin (low signal) (K562)	Chromatin state segmentation	ENCODE
Heterochromatin (low signal) (NHEK)	Chromatin state segmentation	ENCODE
Heterochromatin (low signal) (NHLF)	Chromatin state segmentation	ENCODE
Insulators (GM12878)	Chromatin state segmentation	ENCODE
Insulators (H1-hESC)	Chromatin state segmentation	ENCODE
Insulators (HepG2)	Chromatin state segmentation	ENCODE
Insulators (HMEC)	Chromatin state segmentation	ENCODE
Insulators (HSMM)	Chromatin state segmentation	ENCODE
Insulators (HUVEC)	Chromatin state segmentation	ENCODE
Insulators (K562)	Chromatin state segmentation	ENCODE
Insulators (NHEK)	Chromatin state segmentation	ENCODE
Insulators (NHLF)	Chromatin state segmentation	ENCODE
Poised promoters (GM12878)	Chromatin state segmentation	ENCODE
Poised promoters (H1-hESC)	Chromatin state segmentation	ENCODE
Poised promoters (HepG2)	Chromatin state segmentation	ENCODE
Poised promoters (HMEC)	Chromatin state segmentation	ENCODE
Poised promoters (HSMM)	Chromatin state segmentation	ENCODE
Poised promoters (HUVEC)	Chromatin state segmentation	ENCODE
Poised promoters (K562)	Chromatin state segmentation	ENCODE
Poised promoters (NHEK)	Chromatin state segmentation	ENCODE
Poised promoters (NHLF)	Chromatin state segmentation	ENCODE
Polycomb repressed (GM12878)	Chromatin state segmentation	ENCODE
Polycomb repressed (H1-hESC)	Chromatin state segmentation	ENCODE
Polycomb repressed (HepG2)	Chromatin state segmentation	ENCODE
Polycomb repressed (HMEC)	Chromatin state segmentation	ENCODE
Polycomb repressed (HSMM)	Chromatin state segmentation	ENCODE
Polycomb repressed (HUVEC)	Chromatin state segmentation	ENCODE
Polycomb repressed (K562)	Chromatin state segmentation	ENCODE
Polycomb repressed (NHEK)	Chromatin state segmentation	ENCODE
Polycomb repressed (NHLF)	Chromatin state segmentation	ENCODE
Repetitive \ CNV (GM12878)	Chromatin state segmentation	ENCODE
Repetitive \ CNV (H1-hESC)	Chromatin state segmentation	ENCODE
Repetitive \ CNV (HepG2)	Chromatin state segmentation	ENCODE
Repetitive \ CNV (HMEC)	Chromatin state segmentation	ENCODE
Repetitive \ CNV (HSMM)	Chromatin state segmentation	ENCODE
Repetitive \ CNV (HUVEC)	Chromatin state segmentation	ENCODE
Repetitive \ CNV (K562)	Chromatin state segmentation	ENCODE
Repetitive \ CNV (NHEK)	Chromatin state segmentation	ENCODE
Repetitive \ CNV (NHLF)	Chromatin state segmentation	ENCODE
Strong enhancers (GM12878)	Chromatin state segmentation	ENCODE
Strong enhancers (H1-hESC)	Chromatin state segmentation	ENCODE
Strong enhancers (HepG2)	Chromatin state segmentation	ENCODE
Strong enhancers (HMEC)	Chromatin state segmentation	ENCODE
Strong enhancers (HSMM)	Chromatin state segmentation	ENCODE
Strong enhancers (HUVEC)	Chromatin state segmentation	ENCODE
Strong enhancers (K562)	Chromatin state segmentation	ENCODE
Strong enhancers (NHEK)	Chromatin state segmentation	ENCODE
Strong enhancers (NHLF)	Chromatin state segmentation	ENCODE
Transcriptional elongation (GM12878)	Chromatin state segmentation	ENCODE
Transcriptional elongation (H1-hESC)	Chromatin state segmentation	ENCODE
Transcriptional elongation (HepG2)	Chromatin state segmentation	ENCODE
Transcriptional elongation (HMEC)	Chromatin state segmentation	ENCODE
Transcriptional elongation (HSMM)	Chromatin state segmentation	ENCODE
Transcriptional elongation (HUVEC)	Chromatin state segmentation	ENCODE
Transcriptional elongation (K562)	Chromatin state segmentation	ENCODE
Transcriptional elongation (NHEK)	Chromatin state segmentation	ENCODE
Transcriptional elongation (NHLF)	Chromatin state segmentation	ENCODE
Transcriptional transition (GM12878)	Chromatin state segmentation	ENCODE
Transcriptional transition (H1-hESC)	Chromatin state segmentation	ENCODE
Transcriptional transition (HepG2)	Chromatin state segmentation	ENCODE
Transcriptional transition (HMEC)	Chromatin state segmentation	ENCODE
Transcriptional transition (HSMM)	Chromatin state segmentation	ENCODE
Transcriptional transition (HUVEC)	Chromatin state segmentation	ENCODE
Transcriptional transition (K562)	Chromatin state segmentation	ENCODE
Transcriptional transition (NHEK)	Chromatin state segmentation	ENCODE
Transcriptional transition (NHLF)	Chromatin state segmentation	ENCODE
Weak enhancers (GM12878)	Chromatin state segmentation	ENCODE
Weak enhancers (H1-hESC)	Chromatin state segmentation	ENCODE
Weak enhancers (HepG2)	Chromatin state segmentation	ENCODE
Weak enhancers (HMEC)	Chromatin state segmentation	ENCODE
Weak enhancers (HSMM)	Chromatin state segmentation	ENCODE
Weak enhancers (HUVEC)	Chromatin state segmentation	ENCODE
Weak enhancers (K562)	Chromatin state segmentation	ENCODE
Weak enhancers (NHEK)	Chromatin state segmentation	ENCODE
Weak enhancers (NHLF)	Chromatin state segmentation	ENCODE
Weak promoters (GM12878)	Chromatin state segmentation	ENCODE
Weak promoters (H1-hESC)	Chromatin state segmentation	ENCODE
Weak promoters (HepG2)	Chromatin state segmentation	ENCODE
Weak promoters (HMEC)	Chromatin state segmentation	ENCODE
Weak promoters (HSMM)	Chromatin state segmentation	ENCODE
Weak promoters (HUVEC)	Chromatin state segmentation	ENCODE
Weak promoters (K562)	Chromatin state segmentation	ENCODE
Weak promoters (NHEK)	Chromatin state segmentation	ENCODE
Weak promoters (NHLF)	Chromatin state segmentation	ENCODE
Weak transcribed (GM12878)	Chromatin state segmentation	ENCODE
Weak transcribed (H1-hESC)	Chromatin state segmentation	ENCODE
Weak transcribed (HepG2)	Chromatin state segmentation	ENCODE
Weak transcribed (HMEC)	Chromatin state segmentation	ENCODE
Weak transcribed (HSMM)	Chromatin state segmentation	ENCODE
Weak transcribed (HUVEC)	Chromatin state segmentation	ENCODE
Weak transcribed (K562)	Chromatin state segmentation	ENCODE
Weak transcribed (NHEK)	Chromatin state segmentation	ENCODE
Weak transcribed (NHLF)	Chromatin state segmentation	ENCODE
28-way most conserved elements	Conservation	UCSC Genome Browser
CpG islands (sensitive)	CpG islands	CGIHunter
CpG islands (specific)	CpG islands	UCSC Genome Browser
Fetal brain (RRBS)	DNA methylation	ROADMAP
Fetal heart (RRBS)	DNA methylation	ROADMAP
Fetal kidney (RRBS)	DNA methylation	ROADMAP
Fetal lung (RRBS)	DNA methylation	ROADMAP
hEB16d H1 p38 (RRBS)	DNA methylation	ROADMAP
hES H1 p38 (RRBS)	DNA methylation	ROADMAP
hES H9 p58 (RRBS)	DNA methylation	ROADMAP
hFib 11 p8 (RRBS)	DNA methylation	ROADMAP
Human blood CD34 mobilized REMC (RRBS)	DNA methylation	ROADMAP
Neuron H9 derived (RRBS)	DNA methylation	ROADMAP
NPC H9 derived (RRBS)	DNA methylation	ROADMAP
Skeletal muscle (RRBS)	DNA methylation	ROADMAP
Smooth muscle (RRBS)	DNA methylation	ROADMAP
Stomach mucosa (RRBS)	DNA methylation	ROADMAP
DNA	DNA Repeats	UCSC Genome Browser
LINE	DNA Repeats	UCSC Genome Browser
Low complexity	DNA Repeats	UCSC Genome Browser
LTR	DNA Repeats	UCSC Genome Browser
rRNA	DNA Repeats	UCSC Genome Browser
Satellite	DNA Repeats	UCSC Genome Browser
Simple repeats	DNA Repeats	UCSC Genome Browser
SINE	DNA Repeats	UCSC Genome Browser
snRNA	DNA Repeats	UCSC Genome Browser
tRNA	DNA Repeats	UCSC Genome Browser
Unknown	DNA Repeats	UCSC Genome Browser
A frequency	DNA sequence	UCSC Genome Browser
A+T frequency	DNA sequence	UCSC Genome Browser
C frequency	DNA sequence	UCSC Genome Browser
C+G frequency	DNA sequence	UCSC Genome Browser
CpA frequency	DNA sequence	UCSC Genome Browser
CpA+TpG frequency	DNA sequence	UCSC Genome Browser
CpG frequency	DNA sequence	UCSC Genome Browser
G frequency	DNA sequence	UCSC Genome Browser
T frequency	DNA sequence	UCSC Genome Browser
TpG frequency	DNA sequence	UCSC Genome Browser
DNaseI (GM12878)	DNaseI hypersensitive sites	ENCODE
DNaseI (H1-hESC)	DNaseI hypersensitive sites	ENCODE
DNaseI (HelaS3)	DNaseI hypersensitive sites	ENCODE
DNaseI (HepG2)	DNaseI hypersensitive sites	ENCODE
DNaseI (HMEC)	DNaseI hypersensitive sites	ENCODE
DNaseI (HUVEC)	DNaseI hypersensitive sites	ENCODE
DNaseI (K562)	DNaseI hypersensitive sites	ENCODE
DNaseI (NHEK)	DNaseI hypersensitive sites	ENCODE
DNaseI (NHLF)	DNaseI hypersensitive sites	ENCODE
Gene bodies	Genes and annotations	UCSC Genome Browser and Ensembl
Gene exons	Genes and annotations	UCSC Genome Browser and Ensembl
Gene names and symbols	Genes and annotations	UCSC Genome Browser and Ensembl
Gene promoters (-10kb to 2kb)	Genes and annotations	UCSC Genome Browser and Ensembl
Gene promoters (-1kb to 1kb)	Genes and annotations	UCSC Genome Browser and Ensembl
Gene promoters (-5kb to 1kb)	Genes and annotations	UCSC Genome Browser and Ensembl
Gene transcription start sites	Genes and annotations	UCSC Genome Browser and Ensembl
GO annotations	Genes and annotations	UCSC Genome Browser and Ensembl
OMIM annotations	Genes and annotations	UCSC Genome Browser and Ensembl
CTCF (GM12878)	Histone modifications	ENCODE
CTCF (H1-hESC)	Histone modifications	ENCODE
CTCF (HepG2)	Histone modifications	ENCODE
CTCF (HMEC)	Histone modifications	ENCODE
CTCF (HSMM)	Histone modifications	ENCODE
CTCF (HUVEC)	Histone modifications	ENCODE
CTCF (K562)	Histone modifications	ENCODE
CTCF (NHEK)	Histone modifications	ENCODE
CTCF (NHLF)	Histone modifications	ENCODE
H3K27ac (GM12878)	Histone modifications	ENCODE
H3K27ac (HepG2)	Histone modifications	ENCODE
H3K27ac (HMEC)	Histone modifications	ENCODE
H3K27ac (HSMM)	Histone modifications	ENCODE
H3K27ac (HUVEC)	Histone modifications	ENCODE
H3K27ac (K562)	Histone modifications	ENCODE
H3K27ac (NHEK)	Histone modifications	ENCODE
H3K27ac (NHLF)	Histone modifications	ENCODE
H3K27me3 (GM12878)	Histone modifications	ENCODE
H3K27me3 (H1-hESC)	Histone modifications	ENCODE
H3K27me3 (HMEC)	Histone modifications	ENCODE
H3K27me3 (HSMM)	Histone modifications	ENCODE
H3K27me3 (HUVEC)	Histone modifications	ENCODE
H3K27me3 (K562)	Histone modifications	ENCODE
H3K27me3 (NHEK)	Histone modifications	ENCODE
H3K27me3 (NHLF)	Histone modifications	ENCODE
H3K36me3 (GM12878)	Histone modifications	ENCODE
H3K36me3 (H1-hESC)	Histone modifications	ENCODE
H3K36me3 (HepG2)	Histone modifications	ENCODE
H3K36me3 (HMEC)	Histone modifications	ENCODE
H3K36me3 (HSMM)	Histone modifications	ENCODE
H3K36me3 (HUVEC)	Histone modifications	ENCODE
H3K36me3 (K562)	Histone modifications	ENCODE
H3K36me3 (NHEK)	Histone modifications	ENCODE
H3K36me3 (NHLF)	Histone modifications	ENCODE
H3K4me1 (GM12878)	Histone modifications	ENCODE
H3K4me1 (H1-hESC)	Histone modifications	ENCODE
H3K4me1 (HMEC)	Histone modifications	ENCODE
H3K4me1 (HSMM)	Histone modifications	ENCODE
H3K4me1 (HUVEC)	Histone modifications	ENCODE
H3K4me1 (K562)	Histone modifications	ENCODE
H3K4me1 (NHEK)	Histone modifications	ENCODE
H3K4me1 (NHLF)	Histone modifications	ENCODE
H3K4me2 (GM12878)	Histone modifications	ENCODE
H3K4me2 (H1-hESC)	Histone modifications	ENCODE
H3K4me2 (HepG2)	Histone modifications	ENCODE
H3K4me2 (HMEC)	Histone modifications	ENCODE
H3K4me2 (HSMM)	Histone modifications	ENCODE
H3K4me2 (HUVEC)	Histone modifications	ENCODE
H3K4me2 (K562)	Histone modifications	ENCODE
H3K4me2 (NHEK)	Histone modifications	ENCODE
H3K4me2 (NHLF)	Histone modifications	ENCODE
H3K4me3 (GM12878)	Histone modifications	ENCODE
H3K4me3 (H1-hESC)	Histone modifications	ENCODE
H3K4me3 (HepG2)	Histone modifications	ENCODE
H3K4me3 (HMEC)	Histone modifications	ENCODE
H3K4me3 (HSMM)	Histone modifications	ENCODE
H3K4me3 (HUVEC)	Histone modifications	ENCODE
H3K4me3 (K562)	Histone modifications	ENCODE
H3K4me3 (NHEK)	Histone modifications	ENCODE
H3K4me3 (NHLF)	Histone modifications	ENCODE
H3K9ac (GM12878)	Histone modifications	ENCODE
H3K9ac (H1-hESC)	Histone modifications	ENCODE
H3K9ac (HepG2)	Histone modifications	ENCODE
H3K9ac (HMEC)	Histone modifications	ENCODE
H3K9ac (HSMM)	Histone modifications	ENCODE
H3K9ac (HUVEC)	Histone modifications	ENCODE
H3K9ac (K562)	Histone modifications	ENCODE
H3K9ac (NHEK)	Histone modifications	ENCODE
H3K9ac (NHLF)	Histone modifications	ENCODE
H3K9me1 (HUVEC)	Histone modifications	ENCODE
H3K9me1 (K562)	Histone modifications	ENCODE
H3K9me1 (NHEK)	Histone modifications	ENCODE
H4K20me1 (GM12878)	Histone modifications	ENCODE
H4K20me1 (H1-hESC)	Histone modifications	ENCODE
H4K20me1 (HepG2)	Histone modifications	ENCODE
H4K20me1 (HMEC)	Histone modifications	ENCODE
H4K20me1 (HSMM)	Histone modifications	ENCODE
H4K20me1 (HUVEC)	Histone modifications	ENCODE
H4K20me1 (K562)	Histone modifications	ENCODE
H4K20me1 (NHEK)	Histone modifications	ENCODE
H4K20me1 (NHLF)	Histone modifications	ENCODE
Pol2(b) (HUVEC)	Histone modifications	ENCODE
Pol2(b) (K562)	Histone modifications	ENCODE
Pol2(b) (NHEK)	Histone modifications	ENCODE
Lamina associated domains	Lamina associated domains	UCSC Genome Browser
AP2alpha (HeLaS3)	Transcription factor binding sites	UCSC Genome Browser
AP2gamma (HeLaS3)	Transcription factor binding sites	UCSC Genome Browser
ATF3 (K562)	Transcription factor binding sites	UCSC Genome Browser
BDP1 (HeLaS3)	Transcription factor binding sites	UCSC Genome Browser
BDP1 (K562)	Transcription factor binding sites	UCSC Genome Browser
BRF1 (HeLaS3)	Transcription factor binding sites	UCSC Genome Browser
BRF1 (K562)	Transcription factor binding sites	UCSC Genome Browser
BRF2 (HeLaS3)	Transcription factor binding sites	UCSC Genome Browser
BRF2 (K562)	Transcription factor binding sites	UCSC Genome Browser
cFos (GM12878)	Transcription factor binding sites	UCSC Genome Browser
cFos (HeLaS3)	Transcription factor binding sites	UCSC Genome Browser
cFos (K562)	Transcription factor binding sites	UCSC Genome Browser
cJun (GM12878)	Transcription factor binding sites	UCSC Genome Browser
cJun (HUVEC)	Transcription factor binding sites	UCSC Genome Browser
cJun (K562)	Transcription factor binding sites	UCSC Genome Browser
cMyc (GM12878)	Transcription factor binding sites	UCSC Genome Browser
cMyc (HeLaS3)	Transcription factor binding sites	UCSC Genome Browser
cMyc (K562)	Transcription factor binding sites	UCSC Genome Browser
E2F1 (HeLaS3)	Transcription factor binding sites	UCSC Genome Browser
E2F4 (HeLaS3)	Transcription factor binding sites	UCSC Genome Browser
E2F4 (K562)	Transcription factor binding sites	UCSC Genome Browser
E2F6 (HeLaS3)	Transcription factor binding sites	UCSC Genome Browser
E2F6 (K562)	Transcription factor binding sites	UCSC Genome Browser
GATA1 (K562)	Transcription factor binding sites	UCSC Genome Browser
GATA2 (K562)	Transcription factor binding sites	UCSC Genome Browser
GTF2B (K562)	Transcription factor binding sites	UCSC Genome Browser
HELFe (K562)	Transcription factor binding sites	UCSC Genome Browser
junD (GM12878)	Transcription factor binding sites	UCSC Genome Browser
junD (K562)	Transcription factor binding sites	UCSC Genome Browser
MAX (GM12878)	Transcription factor binding sites	UCSC Genome Browser
MAX (HeLaS3)	Transcription factor binding sites	UCSC Genome Browser
MAX (HUVEC)	Transcription factor binding sites	UCSC Genome Browser
MAX (K562)	Transcription factor binding sites	UCSC Genome Browser
NFE2 (K562)	Transcription factor binding sites	UCSC Genome Browser
NFKB (GM12878)	Transcription factor binding sites	UCSC Genome Browser
Pol2 (GM12878)	Transcription factor binding sites	UCSC Genome Browser
Pol2 (HeLaS3)	Transcription factor binding sites	UCSC Genome Browser
Pol2 (HUVEC)	Transcription factor binding sites	UCSC Genome Browser
Pol2 (K562)	Transcription factor binding sites	UCSC Genome Browser
Pol3 (GM12878)	Transcription factor binding sites	UCSC Genome Browser
Pol3 (K562)	Transcription factor binding sites	UCSC Genome Browser
Rad21 (K562)	Transcription factor binding sites	UCSC Genome Browser
RPC155 (HeLaS3)	Transcription factor binding sites	UCSC Genome Browser
RPC155 (K562)	Transcription factor binding sites	UCSC Genome Browser
SETDB1 (K562)	Transcription factor binding sites	UCSC Genome Browser
SIRT6 (K562)	Transcription factor binding sites	UCSC Genome Browser
TFIIIC110 (HeLaS3)	Transcription factor binding sites	UCSC Genome Browser
TFIIIC110 (K562)	Transcription factor binding sites	UCSC Genome Browser
TR4 (GM12878)	Transcription factor binding sites	UCSC Genome Browser
TR4 (HeLaS3)	Transcription factor binding sites	UCSC Genome Browser
TR4 (HepG2)	Transcription factor binding sites	UCSC Genome Browser
TR4 (K562)	Transcription factor binding sites	UCSC Genome Browser
XRCC4 (K562)	Transcription factor binding sites	UCSC Genome Browser
YY1 (GM12878)	Transcription factor binding sites	UCSC Genome Browser
YY1 (K562)	Transcription factor binding sites	UCSC Genome Browser
ZNF263 (K562)	Transcription factor binding sites	UCSC Genome Browser
ZNF274 (K562)	Transcription factor binding sites	UCSC Genome Browser
ZZZ3 (K562)	Transcription factor binding sites	UCSC Genome Browser

## Sheet: mm9
Annotation name	Annotation group	Annotation source
30-way most conserved elements	Conservation	UCSC Genome Browser
CpG islands (sensitive)	CpG islands	CGIHunter
CpG islands (specific)	CpG islands	UCSC Genome Browser
Brain (RRBS)	DNA methylation	ROADMAP
Heart (RRBS)	DNA methylation	ROADMAP
Liver (RRBS)	DNA methylation	ROADMAP
DNA	DNA Repeats	UCSC Genome Browser
LINE	DNA Repeats	UCSC Genome Browser
Low complexity	DNA Repeats	UCSC Genome Browser
LTR	DNA Repeats	UCSC Genome Browser
rRNA	DNA Repeats	UCSC Genome Browser
Satellite	DNA Repeats	UCSC Genome Browser
Simple repeats	DNA Repeats	UCSC Genome Browser
SINE	DNA Repeats	UCSC Genome Browser
snRNA	DNA Repeats	UCSC Genome Browser
tRNA	DNA Repeats	UCSC Genome Browser
Unknown	DNA Repeats	UCSC Genome Browser
A frequency	DNA sequence	UCSC Genome Browser
A+T frequency	DNA sequence	UCSC Genome Browser
C frequency	DNA sequence	UCSC Genome Browser
C+G frequency	DNA sequence	UCSC Genome Browser
CpA frequency	DNA sequence	UCSC Genome Browser
CpA+TpG frequency	DNA sequence	UCSC Genome Browser
CpG frequency	DNA sequence	UCSC Genome Browser
G frequency	DNA sequence	UCSC Genome Browser
T frequency	DNA sequence	UCSC Genome Browser
TpG frequency	DNA sequence	UCSC Genome Browser
DNaseI adult(A20)	DNaseI hypersensitive sites	ENCODE
DNaseI adult(Bcellcd19p)	DNaseI hypersensitive sites	ENCODE
DNaseI adult(Bcellcd43n)	DNaseI hypersensitive sites	ENCODE
DNaseI adult(Cerebellum)	DNaseI hypersensitive sites	ENCODE
DNaseI adult(Cerebrum)	DNaseI hypersensitive sites	ENCODE
DNaseI adult(Fat)	DNaseI hypersensitive sites	ENCODE
DNaseI adult(Fibroblast)	DNaseI hypersensitive sites	ENCODE
DNaseI adult(Kidney)	DNaseI hypersensitive sites	ENCODE
DNaseI adult(Liver)	DNaseI hypersensitive sites	ENCODE
DNaseI adult(Lung)	DNaseI hypersensitive sites	ENCODE
DNaseI adult(Tnaive)	DNaseI hypersensitive sites	ENCODE
DNaseI adult(Wholebrain)	DNaseI hypersensitive sites	ENCODE
DNaseI E0 (Escj7S129)	DNaseI hypersensitive sites	ENCODE
DNaseI E0 (Zhbtc4129ola)	DNaseI hypersensitive sites	ENCODE
DNaseI E14.5 (Brain)	DNaseI hypersensitive sites	ENCODE
DNaseI immortal (3134Riii)	DNaseI hypersensitive sites	ENCODE
DNaseI immortal (PatskiSpbl6)	DNaseI hypersensitive sites	ENCODE
Gene bodies	Genes and annotations	UCSC Genome Browser and Ensembl
Gene exons	Genes and annotations	UCSC Genome Browser and Ensembl
Gene names and symbols	Genes and annotations	UCSC Genome Browser and Ensembl
Gene promoters (-10kb to 2kb)	Genes and annotations	UCSC Genome Browser and Ensembl
Gene promoters (-1kb to 1kb)	Genes and annotations	UCSC Genome Browser and Ensembl
Gene promoters (-5kb to 1kb)	Genes and annotations	UCSC Genome Browser and Ensembl
Gene transcription start sites	Genes and annotations	UCSC Genome Browser and Ensembl
GO annotations	Genes and annotations	UCSC Genome Browser and Ensembl
H3K4me1 (Bmarrow)	Histone modifications	ENCODE
H3K4me1 (Cbellum)	Histone modifications	ENCODE
H3K4me1 (Cortex)	Histone modifications	ENCODE
H3K4me1 (Heart)	Histone modifications	ENCODE
H3K4me1 (Kidney)	Histone modifications	ENCODE
H3K4me1 (Liver)	Histone modifications	ENCODE
H3K4me1 (Lung)	Histone modifications	ENCODE
H3K4me1 (Mef)	Histone modifications	ENCODE
H3K4me1 (Spleen)	Histone modifications	ENCODE
H3K4me3 (Bmarrow)	Histone modifications	ENCODE
H3K4me3 (Cbellum)	Histone modifications	ENCODE
H3K4me3 (Cortex)	Histone modifications	ENCODE
H3K4me3 (Heart)	Histone modifications	ENCODE
H3K4me3 (Kidney)	Histone modifications	ENCODE
H3K4me3 (Liver)	Histone modifications	ENCODE
H3K4me3 (Lung)	Histone modifications	ENCODE
H3K4me3 (Mef)	Histone modifications	ENCODE
H3K4me3 (Spleen)	Histone modifications	ENCODE
Lamina associated domains	Lamina associated domains	UCSC Genome Browser
MAX (MEL)	Transcription factor binding sites	UCSC Genome Browser
MAX (CH12)	Transcription factor binding sites	UCSC Genome Browser
TBP (MEL)	Transcription factor binding sites	UCSC Genome Browser
TBP (CH12)	Transcription factor binding sites	UCSC Genome Browser
CHD2 (MEL)	Transcription factor binding sites	UCSC Genome Browser
CHD2 (CH12)	Transcription factor binding sites	UCSC Genome Browser
cJun (CH12)	Transcription factor binding sites	UCSC Genome Browser
cMyb (MEL)	Transcription factor binding sites	UCSC Genome Browser
cMyc (MEL)	Transcription factor binding sites	UCSC Genome Browser
cMyc (CH12)	Transcription factor binding sites	UCSC Genome Browser
CTCF (MEL)	Transcription factor binding sites	UCSC Genome Browser
CTCF (CH12)	Transcription factor binding sites	UCSC Genome Browser
E2F4 (MEL)	Transcription factor binding sites	UCSC Genome Browser
E2F4 (CH12)	Transcription factor binding sites	UCSC Genome Browser
JunD (MEL)	Transcription factor binding sites	UCSC Genome Browser
JunD (CH12)	Transcription factor binding sites	UCSC Genome Browser
MafK (MEL)	Transcription factor binding sites	UCSC Genome Browser
MafK (CH12)	Transcription factor binding sites	UCSC Genome Browser
MxiI (MEL)	Transcription factor binding sites	UCSC Genome Browser
MxiI (CH12)	Transcription factor binding sites	UCSC Genome Browser
P300 (MEL)	Transcription factor binding sites	UCSC Genome Browser
Pol2 (MEL)	Transcription factor binding sites	UCSC Genome Browser
Pol2 (CH12)	Transcription factor binding sites	UCSC Genome Browser
SMC3 (MEL)	Transcription factor binding sites	UCSC Genome Browser
SMC3 (CH12)	Transcription factor binding sites	UCSC Genome Browser
USF2 (MEL)	Transcription factor binding sites	UCSC Genome Browser
USF2 (CH12)	Transcription factor binding sites	UCSC Genome Browser
NELFe (MEL)	Transcription factor binding sites	UCSC Genome Browser
NELFe (CH12)	Transcription factor binding sites	UCSC Genome Browser
GATA1 (MEL)	Transcription factor binding sites	UCSC Genome Browser
Rad21 (MEL)	Transcription factor binding sites	UCSC Genome Browser
Rad21 (CH12)	Transcription factor binding sites	UCSC Genome Browser
Bhlhe40nb100 (CH12)	Transcription factor binding sites	UCSC Genome Browser
